# Supplementary material for: Preoperative inflammatory and immune-nutritional markers and postoperative pulmonary complications after gastric and colorectal cancer surgery: a systematic review and narrative synthesis
Source: Front Surg. 2026 Jul 2;13:1850606. doi: 10.3389/fsurg.2026.1850606 (PMC13372747; doi:10.3389/fsurg.2026.1850606)
Supplement: Supplementary file 1 [file Supplementaryfile1.zip]

Archive with 4 entries (4 files):
- Supplementary methods.DOCX
- Supplementary Table s2.DOCX
- Supplementary Table s1b.DOCX
- Supplementary Table s1a.DOCX
